# Supplementary material for: A unique antigen against SARS-CoV-2, Acinetobacter baumannii, and Pseudomonas aeruginosa
Source: Sci Rep. 2022 Jun 27;12:10852. doi: 10.1038/s41598-022-14877-5 (PMC9237110; doi:10.1038/s41598-022-14877-5)
Supplement: Supplementary file 3 — Supplementary Table S2. [file 41598_2022_14877_MOESM3_ESM.xlsx]

## Sheet: Spike Epitopes
	SupplementaryTable S2. Conservancy of the selected epitopes among the sequences of spike glycoprotein available at GISAID
s
	Percentage and raw	Non-gap/total	Gap/total
	count of non-gap	(percentage)	(percentage)
437	N: 100.00% (81407)	81407/81407 (100.00%)	0/81407 (0.00%)
438	S: 100.00% (81406) A: 0.00% (1)	81407/81407 (100.00%)	0/81407 (0.00%)
439	N: 98.72% (80362) K: 1.28% (1041) X: 0.00% (4)	81407/81407 (100.00%)	0/81407 (0.00%)
440	N: 99.25% (80796) K: 0.73% (598) X: 0.01% (5) T: 0.00% (4)	81407/81407 (100.00%)	0/81407 (0.00%)
	Y: 0.00% (2) I: 0.00% (1) S: 0.00% (1)
441	L: 99.99% (81400) R: 0.00% (4) X: 0.00% (2) F: 0.00% (1)	81407/81407 (100.00%)	0/81407 (0.00%)
442	D: 100.00% (81407)	81407/81407 (100.00%)	0/81407 (0.00%)
443	S: 99.99% (81402) A: 0.00% (4) F: 0.00% (1)	81407/81407 (100.00%)	0/81407 (0.00%)
444	K: 99.97% (81384) N: 0.01% (12) R: 0.01% (7) X: 0.00% (3)	81407/81407 (100.00%)	0/81407 (0.00%)
	I: 0.00% (1)
445	V: 99.99% (81398) A: 0.00% (3) I: 0.00% (3) F: 0.00% (2)	81407/81407 (100.00%)	0/81407 (0.00%)
	X: 0.00% (1)
446	G: 99.93% (81354) V: 0.05% (42) X: 0.01% (10) D: 0.00% (1)	81407/81407 (100.00%)	0/81407 (0.00%)
447	G: 100.00% (81407)	81407/81407 (100.00%)	0/81407 (0.00%)
448	N: 100.00% (81403) X: 0.00% (3) D: 0.00% (1)	81407/81407 (100.00%)	0/81407 (0.00%)
449	Y: 99.99% (81401) H: 0.00% (3) N: 0.00% (2) S: 0.00% (1)	81407/81407 (100.00%)	0/81407 (0.00%)
450	N: 99.99% (81400) K: 0.01% (5) H: 0.00% (1) Y: 0.00% (1)	81407/81407 (100.00%)	0/81407 (0.00%)
451	Y: 100.00% (81404) H: 0.00% (3)	81407/81407 (100.00%)	0/81407 (0.00%)
452	L: 73.18% (59576) R: 26.68% (21723) Q: 0.09% (72) M: 0.02% (20)	81407/81407 (100.00%)	0/81407 (0.00%)
	X: 0.02% (16)
453	Y: 99.99% (81401) F: 0.01% (5) S: 0.00% (1)	81407/81407 (100.00%)	0/81407 (0.00%)
454	R: 100.00% (81407)	81407/81407 (100.00%)	0/81407 (0.00%)
	Percentage and raw	Non-gap/total	Gap/total
	count of non-gap	(percentage)	(percentage)
480	C: 100.00% (81407)	81407/81407 (100.00%)	0/81407 (0.00%)
481	N: 99.99% (81395) K: 0.01% (9) S: 0.00% (3)	81407/81407 (100.00%)	0/81407 (0.00%)
482	G: 100.00% (81406) S: 0.00% (1)	81407/81407 (100.00%)	0/81407 (0.00%)
483	V: 99.93% (81351) A: 0.03% (22) F: 0.02% (15) I: 0.01% (9)	81407/81407 (100.00%)	0/81407 (0.00%)
	L: 0.01% (7) X: 0.00% (3)
484	E: 93.52% (76129) K: 6.32% (5148) Q: 0.14% (110) X: 0.01% (8)	81407/81407 (100.00%)	0/81407 (0.00%)
	D: 0.01% (6) A: 0.00% (3) G: 0.00% (3)
485	G: 99.99% (81401) R: 0.00% (2) V: 0.00% (2) A: 0.00% (1)	81407/81407 (100.00%)	0/81407 (0.00%)
	S: 0.00% (1)
486	F: 100.00% (81407)	81407/81407 (100.00%)	0/81407 (0.00%)
487	N: 100.00% (81407)	81407/81407 (100.00%)	0/81407 (0.00%)
488	C: 100.00% (81407)	81407/81407 (100.00%)	0/81407 (0.00%)
	Percentage and raw	Non-gap/total	Gap/total
	count of non-gap	(percentage)	(percentage)
495	Y: 100.00% (81407)	81407/81407 (100.00%)	0/81407 (0.00%)
496	G: 99.99% (81398) S: 0.01% (8) V: 0.00% (1)	81407/81407 (100.00%)	0/81407 (0.00%)
497	F: 100.00% (81406) L: 0.00% (1)	81407/81407 (100.00%)	0/81407 (0.00%)
498	Q: 100.00% (81404) R: 0.00% (2) K: 0.00% (1)	81407/81407 (100.00%)	0/81407 (0.00%)
499	P: 99.99% (81395) R: 0.01% (8) H: 0.00% (1) L: 0.00% (1)	81407/81407 (100.00%)	0/81407 (0.00%)
	S: 0.00% (1) T: 0.00% (1)
500	T: 100.00% (81405) N: 0.00% (1) X: 0.00% (1)	81407/81407 (100.00%)	0/81407 (0.00%)
501	N: 74.47% (60622) Y: 25.21% (20524) T: 0.17% (142) X: 0.14% (116)	81407/81407 (100.00%)	0/81407 (0.00%)
	H: 0.00% (2) S: 0.00% (1)
502	G: 100.00% (81406) V: 0.00% (1)	81407/81407 (100.00%)	0/81407 (0.00%)
503	V: 99.98% (81390) I: 0.01% (8) F: 0.01% (6) A: 0.00% (2)	81407/81407 (100.00%)	0/81407 (0.00%)
	X: 0.00% (1)
504	G: 99.99% (81400) S: 0.00% (4) D: 0.00% (2) X: 0.00% (1)	81407/81407 (100.00%)	0/81407 (0.00%)
505	Y: 100.00% (81403) H: 0.00% (2) F: 0.00% (1) X: 0.00% (1)	81407/81407 (100.00%)	0/81407 (0.00%)
506	Q: 100.00% (81407)	81407/81407 (100.00%)	0/81407 (0.00%)
	Percentage and raw	Non-gap/total	Gap/total
	count of non-gap	(percentage)	(percentage)
675	Q: 99.31% (80848) H: 0.59% (481) R: 0.08% (63) K: 0.01% (9)	81406/81407 (100.00%)	1/81407 (0.00%)
	X: 0.00% (3) L: 0.00% (2)
676	T: 99.95% (81364) I: 0.04% (36) A: 0.00% (2) P: 0.00% (2)	81406/81407 (100.00%)	1/81407 (0.00%)
	O: 0.00% (1) S: 0.00% (1)
677	Q: 98.17% (79915) H: 1.48% (1204) P: 0.32% (259) R: 0.02% (15)	81406/81407 (100.00%)	1/81407 (0.00%)
	X: 0.01% (8) K: 0.00% (3) L: 0.00% (1) Y: 0.00% (1)
678	T: 99.95% (81364) I: 0.05% (39) O: 0.00% (1) X: 0.00% (1)	81405/81407 (100.00%)	2/81407 (0.00%)
679	N: 99.77% (81211) K: 0.21% (172) S: 0.01% (9) O: 0.00% (3)	81401/81407 (99.99%)	6/81407 (0.01%)
	X: 0.00% (2) Y: 0.00% (2) D: 0.00% (1) T: 0.00% (1)
-	K: 100.00% (1)	1/81407 (0.00%)	81406/81407 (100.00%)
-	A: 100.00% (1)	1/81407 (0.00%)	81406/81407 (100.00%)
-	V: 100.00% (1)	1/81407 (0.00%)	81406/81407 (100.00%)
-	R: 100.00% (1)	1/81407 (0.00%)	81406/81407 (100.00%)
680	S: 99.86% (81294) P: 0.10% (82) F: 0.03% (21) T: 0.01% (6)	81405/81407 (100.00%)	2/81407 (0.00%)
	I: 0.00% (1) X: 0.00% (1)
681	P: 53.17% (43282) H: 23.99% (19530) R: 22.74% (18509) L: 0.06% (45)	81405/81407 (100.00%)	2/81407 (0.00%)
	X: 0.04% (35) S: 0.00% (3) Y: 0.00% (1)
682	R: 99.99% (81393) W: 0.00% (4) L: 0.00% (3) Q: 0.00% (3)	81405/81407 (100.00%)	2/81407 (0.00%)
	X: 0.00% (2)
683	R: 99.97% (81380) L: 0.02% (13) W: 0.01% (7) X: 0.00% (4)	81405/81407 (100.00%)	2/81407 (0.00%)
	Q: 0.00% (1)
684	A: 99.93% (81348) V: 0.05% (40) T: 0.01% (6) X: 0.01% (6)	81405/81407 (100.00%)	2/81407 (0.00%)
	S: 0.01% (5)
685	R: 99.99% (81399) G: 0.00% (2) H: 0.00% (2) C: 0.00% (1)	81405/81407 (100.00%)	2/81407 (0.00%)
	Q: 0.00% (1)
686	S: 100.00% (81402) R: 0.00% (2) G: 0.00% (1)	81405/81407 (100.00%)	2/81407 (0.00%)
687	V: 99.94% (81358) L: 0.03% (28) I: 0.02% (20)	81406/81407 (100.00%)	1/81407 (0.00%)
	Percentage and raw	Non-gap/total	Gap/total
	count of non-gap	(percentage)	(percentage)
788	I: 99.99% (81402) M: 0.00% (2) X: 0.00% (2) V: 0.00% (1)	81407/81407 (100.00%)	0/81407 (0.00%)
789	Y: 99.99% (81399) X: 0.01% (7) H: 0.00% (1)	81407/81407 (100.00%)	0/81407 (0.00%)
790	K: 100.00% (81404) R: 0.00% (2) X: 0.00% (1)	81407/81407 (100.00%)	0/81407 (0.00%)
791	T: 99.88% (81309) I: 0.11% (92) P: 0.00% (2) X: 0.00% (2)	81407/81407 (100.00%)	0/81407 (0.00%)
	A: 0.00% (1) K: 0.00% (1)
792	P: 99.98% (81391) T: 0.01% (10) S: 0.00% (3) L: 0.00% (2)	81407/81407 (100.00%)	0/81407 (0.00%)
	X: 0.00% (1)
793	P: 99.99% (81395) L: 0.01% (5) S: 0.01% (5) X: 0.00% (2)	81407/81407 (100.00%)	0/81407 (0.00%)
794	I: 100.00% (81403) L: 0.00% (2) K: 0.00% (1) V: 0.00% (1)	81407/81407 (100.00%)	0/81407 (0.00%)
795	K: 100.00% (81404) N: 0.00% (2) S: 0.00% (1)	81407/81407 (100.00%)	0/81407 (0.00%)
796	D: 99.83% (81270) H: 0.08% (63) Y: 0.07% (60) N: 0.01% (5)	81407/81407 (100.00%)	0/81407 (0.00%)
	X: 0.01% (5) G: 0.00% (2) A: 0.00% (1) L: 0.00% (1)
797	F: 99.99% (81400) L: 0.01% (5) C: 0.00% (1) I: 0.00% (1)	81407/81407 (100.00%)	0/81407 (0.00%)
798	G: 99.99% (81397) A: 0.01% (5) S: 0.00% (3) X: 0.00% (2)	81407/81407 (100.00%)	0/81407 (0.00%)
799	G: 99.98% (81390) V: 0.01% (6) D: 0.01% (5) C: 0.00% (4)	81407/81407 (100.00%)	0/81407 (0.00%)
	A: 0.00% (1) X: 0.00% (1)
800	F: 100.00% (81406) X: 0.00% (1)	81407/81407 (100.00%)	0/81407 (0.00%)
